# Supplementary material for: Respiratory symptoms, sensitisation and occupational exposure in the shrimp processing industry
Source: Front Allergy. 2025 Mar 20;6:1520576. doi: 10.3389/falgy.2025.1520576 (PMC11967198; doi:10.3389/falgy.2025.1520576)
Supplement: Supplementary file 1 [file Supplementaryfile1.zip]

Archive with 4 entries (4 files):
- Supplementary Tables.docx
- Supplementary Data 2.xlsx
- Supplementary Data 1.pdf
- Supplementary Figures.PDF
