# Supplementary material for: Respiratory symptoms, sensitisation and occupational exposure in the shrimp processing industry
Source: Front Allergy. 2025 Mar 20;6:1520576. doi: 10.3389/falgy.2025.1520576 (PMC11967198; doi:10.3389/falgy.2025.1520576)
Supplement: Supplementary file 1 [file Supplementaryfile1.zip › Supplementary Data 2.xlsx]

## Sheet: Description 
	Supplementary material for respiratory symptoms, sensitisation and occupational exposure in the shrimp processing industry
	Keywords: Allergy, respiratory symptoms, biomarkers, irritants, sensitisation, tropomyosin
	Sample type: Human plasma samples
	Method/instrument: Luminex
	Samples were analysed using a custom multiplex human Luminex discovery assay (R&D Systems, Minneapolis, MN, USA).
	The custom multiplex assay included C-C motif chemokine ligand 17 (CCL17), CCL20, CCL26, IL4, IL5, IL13, IL33, chitinase 3-like 1 (CHI3L1), matrix metalloproteinase 12 (MMP12), periostin (POSTN), Surfactant Protein - D (SFTPD), thymic stromal lymphopoietin (TSLP) and colony-stimulating factor 2 (CSF2)
	Exposed - Production workers' plasma
	Control- unexposed workers
	Before - Before shift
	After - After shift
NB	IL33 and TSLP were below the detection limits. Therefore excluded.

## Sheet: Exposed before and after shift
	Exposure Status	CHI3L1 pg/mL		CCL20 pg/mL		MMP12 pg/mL		IL4 pg/mL		CCL26 pg/mL		CSF2 pg/mL		IL13 pg/mL		IL5 pg/mL		POSTN pg/mL		SFTPD pg/mL		CCL17 pg/mL
		Before_CH3L	After_CH3L	Before_CCL20	After_CCL20	Before_MMP12	After_MMP12	Before_IL4	After_IL4	Before_CCL26	After_CCL26	Before_GM-CSF	After_GM-CSF	Before_IL13	After_IL13	Before_IL5	After_IL5	Before_OSF2	After_OSF2	Before_SP-D	After_SP-D	Before_CCL17	After_CCL17
1	Exposed	15232	12919.9	101.236	31.8216	38.9127	40.1823	33.1058	29.6481	9.59179	9.42477	0	0	278.215	227.139	2.34641	2.6389	80620.3	85030.2	16855.5	13928.4	124.558	126.799
2	Exposed	9218.36	8816.65	55.0697	69.8771	39.2623	38.7782	21.419	20.7519	8.33411	8.28633	0.55519	0.646776	249.747	290.615	2.53943	2.47963	36121.3	36721.1	6887.67	6601.8	111.372	118.344
3	Exposed	28673.1	24323.3	41.221	31.4858	39.1606	38.4536	26.996	18.6868	9.69	9.37536	0.228713	0	223.298	237.847	3.15297	3.39494	42138.4	42769.6	12595.9	10223.1	113.342	114.556
4	Exposed	19826.6	17800.8	197.024	158.84	39.9951	39.5254	30.1109	22.2172	9.46417	8.63123	1.12196	0.337434	259.698	277.043	2.98964	2.74354	33682.6	33328.8	6842.94	5742.73	124.943	129.981
5	Exposed	12036.9	9377.16	55.2225	43.4865	45.8651	47.6376	24.8063	18.9722	8.55992	8.49972	0	0	262.322	227.007	2.56068	2.64714	55688.1	58991.9	15995	12433.4	153.721	144.775
6	Exposed	42120.8	43468	49.2221	30.8651	39.138	39.7995	8.32531	5.22149	9.12409	9.31006	0	0	223.778	232.347	4.38347	3.47302	36198.9	35635.6	4109.67	3303.42	128.076	122.515
7	Exposed	16804.6	16899.7	44.9944	46.5892	39.7875	39.222	25.6897	11.7745	9.27936	8.58616	1.4497	0.376087	238.03	236.089	2.67375	2.83057	61718.4	56340	14159.1	11202.9	161.833	136.071
8	Exposed	37850.1		72.625		38.2576		21.2255		8.86748		0		261.825		3.1422		68362.2		14198.8		130.734
9	Exposed	10600.4	11790.9	35.0498	26.2954	40.6895	40.6123	51.6322	51.9897	9.28734	8.67291	0.345709	0.59969	264.48	277.562	2.91165	2.80292	66581.5	66765.3	10699.8	9631.2	124.394	133.018
10	Exposed	14354.9	14289.4	150.718	254.873	38.756	40.4312	40.8328	41.2263	8.37261	8.85359	2.47144	4.13498	218.217	310.315	2.81976	2.8031	56204.2	55229.8	14599.3	11169.6	228.655	152.533
11	Exposed	35347.9	37771	185.66	161.783	37.5824	39.0462	16.5682	15.1529	9.47576	9.75916	0	0	242.436	224.357	3.42309	2.86524	41854.2	40582.8	2984.17	2468.64	426.373	426.836
12	Exposed	13263.7	13500.5	36.0309	56.5574	39.4077	39.8385	9.65221	0	8.36566	7.72049	0	0.192251	198.347	224.44	2.86014	3.13322	35729.3	36838	4889.63	4035.5	168.257	213.886
13	Exposed	13701.2	10524.1	166.986	80.8755	36.0782	35.628	41.1573	33.712	8.58461	8.91081	0.489508	0	272.326	220.003	2.79034	3.3689	36577.8	37612.8	23674	22305.4	156.914	143.43
14	Exposed	18483.6	16790.9	173.757	76.5579	39.0672	39.3006	37.7207	27.7629	8.57415	9.46495	0	0	310.882	249.073	2.75896	2.78902	53285.7	52526.8	10969.9	10519.2	254.419	286.737
15	Exposed	7253.68	6816.86	795.717	40.9114	39.4708	38.9151	73.431	17.2512	11.744	9.0466	10.8362	0	297.579	203.965	2.88502	2.81334	15478.6	14946.2	11280.4	8949.56	126.325	110.646
16	Exposed	77773.7	78627.1	123.684	56.7257	47.8484	44.8405	29.4977	17.0648	8.62246	10.732	3.3877	1.81628	215.485	198.842	2.94637	3.27152	60788	63595.2	7282.48	6510.02	415.464	395.058
17	Exposed	20400.7	19280.1	114.708	116.071	101.008	71.0793	33.2734	32.1772	8.1892	9.94991	0	0	147.425	198.5	0.250495	0	41224.7	41229.4	10341.7	8656.75	162.228	201.393
18	Exposed	6998.48	6016.42	30.8598	33.0157	85.8425	82.1311	38.1207	36.1552	8.11504	7.39364	0	0	204.263	185.733	0.0658027	0.411891	31451.8	35068.5	7767.85	7100.7	139.202	117.087
19	Exposed	42374		90.8843		141.326		40.5694		10.1863		0		101.239		1.29592		36195.8		23782.4		105.697
20	Exposed	2883.97	2340.06	106.506	90.9677	0	39.5711	0	6.75417	7.49227	9.0892	0	0	0	40.9852	1.34156	1.08076	31232.1	34853.2	8553.46	8453.78	99.1127	109.021
21	Exposed	6065.17	5804.52	48.8176	69.7434	43.2139	28.4799	43.012	51.4006	7.88982	7.0721	4.29601	42.7779	108.311	216.317	3.79128	3.05084	46986.2	49788.5	18331.7	17114.4	119.282	120.292
22	Exposed	39102.3		81.9363		103.374		24.2249		14.5866		0		82.9303		1.56648		46384.5		2968.9		343.572
23	Exposed	18347.6	21739.3	102.215	143.256	0	30.8051	42.3389	44.4904	8.01404	7.8282	0	0	183.598	215.044	1.95206	1.82855	46135.7	54104.7	22186.7	23889.3	120.972	157.413
24	Exposed	12329.2	14247.8	82.8534	163.057	44.6115	90.5343	46.573	52.0794	7.54233	7.92851	0	0	179.847	208.212	2.69788	3.24968	38750.1	40025.2	38957.1	39890.8	123.42	122.198
25	Exposed	25073.6	21957.5	44.9272	57.4216	0	60.1025	22.8509	18.2263	7.62181	8.6089	0	0	110.032	70.795	1.05181	1.181	49832.3	66582.3	15701.9	13760.8	100.3	106.997
26	Exposed	10244.6	11096.5	42.4275	217.332	80.4467	79.1631	30.3087	36.1292	8.37436	9.25685	0	0	0	124.696	1.22716	1.41975	26073.1	22683.6	11042.8	8756.07	113.182	111.028
27	Exposed	35881.9	34844	36.4548	16.1495	136.282	154.993	45.4711	44.1238	9.17848	8.80769	0	0	77.6164	56.6745	1.36744	1.69846	61416.4	62780.1	23975.6	20788.3	398.216	363.436
28	Exposed	18567.1	14488.9	72.2754	76.2771	98.2915	49.1284	27.5738	28.0025	8.05041	8.30811	0	0	91.6536	108.994	0	0.826159	44948.9	44020.3	15611.3	12435.9	131.676	146.166

## Sheet: Controls
Sample	Exposure Status	CHI3L1 pg/mL	CCL20 pg/mL	MMP12 pg/mL	IL4 pg/mL	CCL26 pg/mL	CSF2 pg/mL	IL13 pg/mL	IL5 pg/mL	POSTN pg/mL	SFTPD pg/mL	CCL17 pg/mL
1	Control (Unexposed)	46336.8	49.4998	39.9436	30.0728	10.2051	0	290.726	3.57466	36630	3741.79	162.787
2	Control (Unexposed)	24507.6	28.0086	39.3957	26.8875	10.2843	1.29305	286.268	3.14351	58570.6	12096.5	766.239
3	Control (Unexposed)	9050.46	67.5887	37.907	7.72135	9.40238	0	274.807	2.97616	43013.2	9148.4	129.944
4	Control (Unexposed)	12267.5	28.7532	42.0088	14.2865	8.14347	0	193.786	2.76263	55880.8	10838.3	228.238
5	Control (Unexposed)	28135.7	18.1085	38.1675	29.0217	8.08783	2.06676	233.62	2.60753	52875.1	7871.4	144.886
6	Control (Unexposed)	11547.6	80.3296	41.4476	13.9219	9.48089	0	211.996	2.88751	58184.6	9936.72	212.703
7	Control (Unexposed)	40849.7	97.9506	0	29.7508	6.3635	0	0	1.63905	59545.6	18856.9	109.864
8	Control (Unexposed)	16089.6	51.2377	28.3891	35.706	8.90984	0	91.3988	0.205685	52606.9	12469.4	119.982
9	Control (Unexposed)	17716.3	45.752	0	24.3555	7.78472	0	102.975	0.473328	56092	9681.18	301.603
10	Control (Unexposed)	9510.94	36.4505	0	22.6184	6.67173	0	131.179	0.874827	51785.6	7146.44	208.294
11	Control (Unexposed)	28962.1	31.2849	107.851	21.2514	11.1521	0	78.2323	1.48479	53799.3	5088.93	453.188
12	Control (Unexposed)	31453.8	343.727	32.8549	39.6293	8.50817	0	284.096	15.8389	38998.3	14814.8	116.741
13	Control (Unexposed)	22443.6	0	85.165	16.4552	8.62769	0	67.729	0.988006	53756	6071.27	163.074
14	Control (Unexposed)	49514.2	18.8882	114.168	20.6558	13.8686	0	52.3985	1.04966	53810.6	6906.35	171.961
15	Control (Unexposed)	8794.05	0	0	18.47	7.20172	0	94.5087	0.464694	39378.4	8415.62	93.6664
16	Control (Unexposed)	26018.9	21.7196	0	28.337	9.21424	0	79.6363	0	46296.1	21317.5	160.64
17	Control (Unexposed)	13680.7	29.4746	0	25.7614	8.41306	0	149.08	0	36754.6	6879.56	114.028
18	Control (Unexposed)	7326.66	30.2134	35.4901	19.6507	7.67809	0	0	1.55659	31776.2	7912.71	127.026
19	Control (Unexposed)	16930.2	34.1212	52.335	35.7624	8.18872	0	0	0.491118	43162.8	21932.1	124.035
20	Control (Unexposed)	20226.8	33.2345	0	27.7089	10.5844	0	92.4628	0.295572	58846.1	13310.8	208.852
21	Control (Unexposed)	24391.6	165.241	0	30.88	8.41576	0	138.594	1.16692	44283.2	5826.94	328.384
